# Supplementary material for: Preparation and Evaluation of Long-Acting Injectable Levocetirizine Prodrug Formulation
Source: Pharmaceutics. 2025 Jun 21;17(7):806. doi: 10.3390/pharmaceutics17070806 (PMC12299168; doi:10.3390/pharmaceutics17070806)
Supplement: Supplementary file 1 [file pharmaceutics-17-00806-s001.zip]

Archive with 1 entries (1 files):
- pharmaceutics-3697192-supplementary.pdf
